# Supplementary material for: Evaluation of Cellular Responses by Chlamydomonas reinhardtii in Media Containing Dairy-Processing Residues Derived from Cheese as Nutrients by Analyzing Cell Growth Activity and Comprehensive Gene Transcription Levels
Source: Microorganisms. 2024 Mar 31;12(4):715. doi: 10.3390/microorganisms12040715 (PMC11052199; doi:10.3390/microorganisms12040715)
Supplement: Supplementary file 1 [file microorganisms-12-00715-s001.zip]

Archive with 1 entries (1 files):
- microorganisms-2930842-supplementary.pdf
